# Supplementary material for: Discharge performance and dynamic behavior of refuellable zinc-air battery
Source: Sci Data. 2019 Sep 9;6:168. doi: 10.1038/s41597-019-0178-3 (PMC6733928; doi:10.1038/s41597-019-0178-3)
Supplement: Supplementary file 1 — Download metadata file [file 41597_2019_178_MOESM1_ESM.zip › s_Kheawhom382A_study.txt]

Source Name	Protocol REF	Protocol REF	Sample Name	Factor Value[current]	Factor Value[capacity]
purchased chemicals and materials	Chemical and Materials	Battery fabrication and operation	home-made tabular zinc-air battery		
