# Supplementary material for: Discharge performance and dynamic behavior of refuellable zinc-air battery
Source: Sci Data. 2019 Sep 9;6:168. doi: 10.1038/s41597-019-0178-3 (PMC6733928; doi:10.1038/s41597-019-0178-3)
Supplement: Supplementary file 1 — Download metadata file [file 41597_2019_178_MOESM1_ESM.zip › a_Kheawhom382A_assay.txt]

Sample Name	Protocol REF	Assay Name	Raw Data File	Comment[Data Repository]	Comment[Data Record Accession]	Comment[Data Record URI]
home-made tabular zinc-air battery	Measurement and data collection	discharge profiles at different constant currents	DischargeProfiles.xlsx	Open Science Framework	doi:10.17605/OSF.IO/FDQCP	https://doi.org/10.17605/OSF.IO/FDQCP
home-made tabular zinc-air battery	Measurement and data collection	dynamic behavior at different random step changes of discharge current	RandomDischarge.xlsx	Open Science Framework	doi:10.17605/OSF.IO/FDQCP	https://doi.org/10.17605/OSF.IO/FDQCP
home-made tabular zinc-air battery	Measurement and data collection	dynamic behavior at different step changes of discharge current	StepDischarge.xlsx	Open Science Framework	doi:10.17605/OSF.IO/FDQCP	https://doi.org/10.17605/OSF.IO/FDQCP
