# Supplementary material for: Discharge performance and dynamic behavior of refuellable zinc-air battery
Source: Sci Data. 2019 Sep 9;6:168. doi: 10.1038/s41597-019-0178-3 (PMC6733928; doi:10.1038/s41597-019-0178-3)
Supplement: Supplementary file 1 — Download metadata file [file 41597_2019_178_MOESM1_ESM.zip › i_Investigation.txt]

# Investigation File generated for Scientific Data with Investigation File Authoring Tool version 0.1.0 on 16/08/2019 - This metadata file is CC0
ONTOLOGY SOURCE REFERENCE
Term Source Name	ERO	CHMO	NCIT
Term Source File	http://data.bioontology.org/ontologies/ERO	http://data.bioontology.org/ontologies/CHMO	http://data.bioontology.org/ontologies/NCIT
Term Source Version	2013-08-02	releases/2014-11-20	17.06d
Term Source Description	Eagle-I Research Resource Ontology	Chemical Methods Ontology	National Cancer Institute Thesaurus
INVESTIGATION
Investigation Identifier
Investigation Title
Investigation Description
Investigation Submission Date
Investigation Public Release Date
INVESTIGATION PUBLICATIONS
Investigation PubMed ID
Investigation Publication DOI
Investigation Publication Author List
Investigation Publication Title
Investigation Publication Status
Investigation Publication Status Term Accession Number
Investigation Publication Status Term Source REF
INVESTIGATION CONTACTS
Investigation Person Last Name
Investigation Person Mid Initials
Investigation Person First Name
Investigation Person Address
Investigation Person Phone
Investigation Person Fax
Investigation Person Email
Investigation Person Affiliation
Investigation Person Roles
Investigation Person Roles Term Accession Number
Investigation Person Roles Term Source REF
STUDY
Study Identifier	10.1038/s41597-019-0178-3
Study Title	Discharge performance and dynamic behavior of refuellable zinc-air battery
Study Submission Date	09/05/2019
Study Public Release Date	09/09/2019
Study Description	https://www.nature.com/articles/s41597-019-0178-3
Study File Name	s_Kheawhom382A_study.txt
Comment[Subject Keywords]	""
Comment[Manuscript Licence]	CC BY-4.0
Comment[Experimental Metadata Licence]	CC0
Comment[Supplementary Information File Name]
Comment[Supplementary Information File Type]
Comment[Supplementary Information File URL]
Comment[Data Repository]	Open Science Framework
Comment[Data Record Accession]	doi:10.17605/OSF.IO/FDQCP
Comment[Data Record URI]	https://doi.org/10.17605/OSF.IO/FDQCP
STUDY DESIGN DESCRIPTORS
Study Design Type	modeling and simulation objective
Study Design Type Term Accession Number	ERO:0100102
Study Design Type Term Source REF	ERO
STUDY PUBLICATIONS
Study PubMed ID
Study Publication DOI
Study Publication Author List
Study Publication Title
Study Publication Status
Study Publication Status Term Accession Number
Study Publication Status Term Source REF
STUDY FACTORS
Study Factor Name	capacity	current
Study Factor Type	specific discharge capacity	Electrical Current
Study Factor Type Term Accession Number	CHMO:0002904	NCIT:C48434
Study Factor Type Term Source REF	CHMO	NCIT
STUDY ASSAYS
Study Assay Measurement Type	Battery Device
Study Assay Measurement Type Term Accession Number	NCIT:C49839
Study Assay Measurement Type Term Source REF	NCIT
Study Assay Technology Type	data acquisition system
Study Assay Technology Type Term Accession Number	ERO:0000948
Study Assay Technology Type Term Source REF	ERO
Study Assay Technology Platform	""
Study Assay File Name	a_Kheawhom382A_assay.txt
STUDY PROTOCOLS
Study Protocol Name	Chemical and Materials	Battery fabrication and operation	Measurement and data collection
Study Protocol Type	Material Description	data collection method	data collection method
Study Protocol Type Term Accession Number	NCIT:C93859	ERO:0001932	ERO:0001932
Study Protocol Type Term Source REF	NCIT	ERO	ERO
Study Protocol Description			
Study Protocol URI	""	""	""
Study Protocol Version			
Study Protocol Parameters Name	""	""	""
Study Protocol Parameters Name Term Accession Number	""	""	""
Study Protocol Parameters Name Term Source REF	""	""	""
Study Protocol Components Name	""	""	""
Study Protocol Components Type	""	""	""
Study Protocol Components Type Term Accession Number	""	""	""
Study Protocol Components Type Term Source REF	""	""	""
STUDY CONTACTS
Study Person Last Name	Lao-atiman	Olaru	Arpornwichanop	Kheawhom
Study Person First Name	Woranunt	Sorin	Amornchai	Soorathep
Study Person Mid Initials
Study Person Email	""	""	""	soorathep.k@chula.ac.th
Study Person Phone
Study Person Fax
Study Person Address
Study Person Affiliation	Department of Chemical Engineering, Faculty of Engineering, Chulalongkorn University, Bangkok, Thailand	Laboratory of Signals and Systems, CentraleSupe�lec, Universite� Paris-Saclay, Gif-sur-Yvette, France	Department of Chemical Engineering, Faculty of Engineering, Chulalongkorn University, Bangkok, Thailand	Department of Chemical Engineering, Faculty of Engineering, Chulalongkorn University, Bangkok, Thailand
Study Person Roles
Study Person Roles Term Accession Number
Study Person Roles Term Source REF
Comment[Study Person ORCID]	""	""	""	0000-0002-3129-2750
Comment[Funder]
Comment[FundRef ID]
Comment[Funder Term Source REF]
Comment[Grant Identifier]
